# Supplementary material for: Horizontally Transferred DNA in the Genome of the Fungus Pyricularia oryzae is Associated With Repressive Histone Modifications
Source: Mol Biol Evol. 2023 Aug 18;40(9):msad186. doi: 10.1093/molbev/msad186 (PMC10473863; doi:10.1093/molbev/msad186)
Supplement: msad186_Supplementary_Data [file msad186_supplementary_data.zip]

Archive with 6 entries (6 files):
- Table_S4.xlsm
- Table_S5.xlsx
- SI_Fig.pdf
- Table S3.xlsx
- Table_S1.xlsx
- Table_S2.xlsx
