# Supplementary material for: Horizontally Transferred DNA in the Genome of the Fungus Pyricularia oryzae is Associated With Repressive Histone Modifications
Source: Mol Biol Evol. 2023 Aug 18;40(9):msad186. doi: 10.1093/molbev/msad186 (PMC10473863; doi:10.1093/molbev/msad186)
Supplement: msad186_Supplementary_Data [file msad186_supplementary_data.zip › Table_S4.xlsm]

## Sheet: Sheet1
Table S3. Candidates of Pyricularia oryzae genes orthologous to 93 possible HGT genes identified by Qiu et al. (2016)
ID	Chromosome	start	end	strand	IPC
XM_003708790.1	Pyricularia_oryzae_Br48_Ch1	605382	606889	Plus	0.238714
XM_003713253.1	Pyricularia_oryzae_Br48_Ch1	614687	613467	Minus	0.243609
XM_003708822.1	Pyricularia_oryzae_Br48_Ch1	693749	694300	Plus	-0.0883888
XM_003708859.1	Pyricularia_oryzae_Br48_Ch1	789496	788360	Minus	0.0556391
XM_003708861.1	Pyricularia_oryzae_Br48_Ch1	796480	799682	Plus	0.48706
XM_003708876.1	Pyricularia_oryzae_Br48_Ch1	840534	841782	Plus	0.133835
XM_003709041.1	Pyricularia_oryzae_Br48_Ch1	1168962	1170086	Plus	0.363338
XM_003719572.1	Pyricularia_oryzae_Br48_Ch1	1246892	1247272	Plus	0.346169
XM_003709021.1	Pyricularia_oryzae_Br48_Ch1	1323780	1324449	Plus	0.496241
XM_003709094.1	Pyricularia_oryzae_Br48_Ch1	2245987	2246625	Plus	0.556865
XM_003709459.1	Pyricularia_oryzae_Br48_Ch1	3393618	3395109	Plus	NA
XM_003709784.1	Pyricularia_oryzae_Br48_Ch1	4364868	4366130	Plus	0.18121
XM_003710068.1	Pyricularia_oryzae_Br48_Ch1	5288242	5289099	Plus	0.144361
XM_003710138.1	Pyricularia_oryzae_Br48_Ch1	5509521	5508033	Minus	-0.192231
XM_003715559.1	Pyricularia_oryzae_Br48_Ch1	5863445	5864015	Plus	0.148079
XM_003710307.1	Pyricularia_oryzae_Br48_Ch1	6009215	6012002	Plus	-0.0233162
XM_003710363.1	Pyricularia_oryzae_Br48_Ch1	6148037	6146643	Minus	0.202568
XM_003713253.1	Pyricularia_oryzae_Br48_Ch2	112885	110881	Minus	0.243609
XM_003713329.1	Pyricularia_oryzae_Br48_Ch2	309016	307588	Minus	0.244003
XM_003713451.1	Pyricularia_oryzae_Br48_Ch2	721511	720415	Minus	-0.2375
XM_003713537.1	Pyricularia_oryzae_Br48_Ch2	963521	960713	Minus	0.0730202
XM_003714320.1	Pyricularia_oryzae_Br48_Ch2	3406887	3405538	Minus	0.356391
XM_003714420.1	Pyricularia_oryzae_Br48_Ch2	3730124	3730748	Plus	0.356391
XM_003714830.1	Pyricularia_oryzae_Br48_Ch2	5008529	5006766	Minus	0.308271
XM_003714909.1	Pyricularia_oryzae_Br48_Ch2	5221294	5220224	Minus	0.481203
XM_003714964.1	Pyricularia_oryzae_Br48_Ch2	5373125	5373689	Plus	0.305263
XM_003715046.1	Pyricularia_oryzae_Br48_Ch2	5608419	5609344	Plus	0.117316
XM_003715559.1	Pyricularia_oryzae_Br48_Ch2	7218325	7219157	Plus	0.148079
XM_003715561.1	Pyricularia_oryzae_Br48_Ch2	7222539	7221796	Minus	0.22907
XM_003715565.1	Pyricularia_oryzae_Br48_Ch2	7236750	7235912	Minus	0.462517
XM_003715592.1	Pyricularia_oryzae_Br48_Ch2	7290758	7291789	Plus	0.108506
XM_003715650.1	Pyricularia_oryzae_Br48_Ch2	7497391	7492958	Minus	0.618038
XM_003715651.1	Pyricularia_oryzae_Br48_Ch2	7501687	7502774	Plus	0.540188
XM_003715741.1	Pyricularia_oryzae_Br48_Ch2	7761632	7764010	Plus	0.628571
XM_003711155.1	Pyricularia_oryzae_Br48_Ch3	130831	128186	Minus	0.442035
XM_003711242.1	Pyricularia_oryzae_Br48_Ch3	394453	387706	Minus	0.220807
XM_003711463.1	Pyricularia_oryzae_Br48_Ch3	713346	712625	Minus	0.256055
XM_003711424.1	Pyricularia_oryzae_Br48_Ch3	881356	880528	Minus	-0.143735
XM_003711569.1	Pyricularia_oryzae_Br48_Ch3	1032674	1031895	Minus	0.54827
XM_003711506.1	Pyricularia_oryzae_Br48_Ch3	1195148	1196803	Plus	0.129691
XM_003711463.1	Pyricularia_oryzae_Br48_Ch3	1305739	1304859	Minus	0.256055
XM_003711680.1	Pyricularia_oryzae_Br48_Ch3	3088213	3088683	Plus	0.386466
XM_003719532.1	Pyricularia_oryzae_Br48_Ch3	3178305	3177412	Minus	0.580451
XM_003712815.1	Pyricularia_oryzae_Br48_Ch3	6268271	6266360	Minus	0.396173
XM_003712960.1	Pyricularia_oryzae_Br48_Ch3	6749987	6751601	Plus	0.2325
XM_003713102.1	Pyricularia_oryzae_Br48_Ch3	7037899	7039147	Plus	0.275042
XM_003713149.1	Pyricularia_oryzae_Br48_Ch3	7152424	7149138	Minus	0.326316
XM_003713150.1	Pyricularia_oryzae_Br48_Ch3	7152980	7153993	Plus	0.160881
XM_003713151.1	Pyricularia_oryzae_Br48_Ch3	7155096	7157345	Plus	0.218816
XM_003713162.1	Pyricularia_oryzae_Br48_Ch3	7186464	7187021	Plus	0.28758
XM_003715890.1	Pyricularia_oryzae_Br48_Ch4	185140	186457	Plus	0.0994127
XM_003715902.1	Pyricularia_oryzae_Br48_Ch4	217503	218621	Plus	-0.0466165
XM_003715975.1	Pyricularia_oryzae_Br48_Ch4	483736	482450	Minus	NA
XM_003715980.1	Pyricularia_oryzae_Br48_Ch4	504231	504954	Plus	0.53985
XM_003716416.1	Pyricularia_oryzae_Br48_Ch4	1835580	1837050	Plus	-0.221053
XM_003716642.1	Pyricularia_oryzae_Br48_Ch4	2467084	2465389	Minus	0.542169
XM_003716644.1	Pyricularia_oryzae_Br48_Ch4	2470439	2471321	Plus	0.558668
XM_003716644.1	Pyricularia_oryzae_Br48_Ch4	2472015	2473172	Plus	0.558668
XM_003717319.1	Pyricularia_oryzae_Br48_Ch4	4516536	4515906	Minus	0.573931
XM_003717352.1	Pyricularia_oryzae_Br48_Ch4	4648109	4648925	Plus	0.733022
XM_003717572.1	Pyricularia_oryzae_Br48_Ch4	5272961	5270728	Minus	-0.0463025
XM_003717700.1	Pyricularia_oryzae_Br48_Ch5	261757	263980	Plus	0.318165
XM_003720256.1	Pyricularia_oryzae_Br48_Ch5	1528027	1526127	Minus	-0.174436
XM_003718937.1	Pyricularia_oryzae_Br48_Ch5	3948299	3946740	Minus	NA
XM_003718981.1	Pyricularia_oryzae_Br48_Ch5	4109349	4107461	Minus	0.37145
XM_003718999.1	Pyricularia_oryzae_Br48_Ch5	4157710	4156035	Minus	-0.0623231
XM_003716644.1	Pyricularia_oryzae_Br48_Ch6	391854	390153	Minus	0.558668
XM_003710760.1	Pyricularia_oryzae_Br48_Ch6	955709	957324	Plus	0.403068
XM_003710695.1	Pyricularia_oryzae_Br48_Ch6	1088178	1089959	Plus	0.302495
XM_003710493.1	Pyricularia_oryzae_Br48_Ch6	1752610	1750428	Minus	0.0844777
XM_003710443.1	Pyricularia_oryzae_Br48_Ch6	1890523	1891153	Plus	0.370539
XM_003719177.1	Pyricularia_oryzae_Br48_Ch6	2290372	2289272	Minus	0.0511278
XM_003715975.1	Pyricularia_oryzae_Br48_Ch6	2513007	2514038	Plus	NA
XM_003719247.1	Pyricularia_oryzae_Br48_Ch6	2544212	2543646	Minus	0.460326
XM_003719256.1	Pyricularia_oryzae_Br48_Ch6	2560712	2559120	Minus	0.167426
XM_003719270.1	Pyricularia_oryzae_Br48_Ch6	2588538	2588132	Minus	0.46937
XM_003711463.1	Pyricularia_oryzae_Br48_Ch6	2906134	2906912	Plus	0.256055
XM_003719408.1	Pyricularia_oryzae_Br48_Ch6	3049865	3050407	Plus	0.513555
XM_003719532.1	Pyricularia_oryzae_Br48_Ch6	3298404	3298815	Plus	0.580451
XM_003719532.1	Pyricularia_oryzae_Br48_Ch6	3300020	3300424	Plus	0.580451
XM_003719535.1	Pyricularia_oryzae_Br48_Ch6	3311367	3310269	Minus	0.230724
XM_003719572.1	Pyricularia_oryzae_Br48_Ch6	3447464	3448354	Plus	0.346169
XM_003719705.1	Pyricularia_oryzae_Br48_Ch6	3852328	3854228	Plus	0.18797
XM_003720119.1	Pyricularia_oryzae_Br48_Ch6	5403687	5402359	Minus	0.52767
XM_003720137.1	Pyricularia_oryzae_Br48_Ch6	5454292	5455116	Plus	0.160696
XM_003720256.1	Pyricularia_oryzae_Br48_Ch6	5762265	5764653	Plus	-0.174436
XM_003720257.1	Pyricularia_oryzae_Br48_Ch6	5765199	5767880	Plus	0.666951
XM_003720294.1	Pyricularia_oryzae_Br48_Ch6	5851280	5852710	Plus	-0.100661
XM_016990502.1	Pyricularia_oryzae_Br48_Ch7	332715	332273	Minus	0.375459
XM_003720523.1	Pyricularia_oryzae_Br48_Ch7	641879	643736	Plus	0.285714
XM_003720773.1	Pyricularia_oryzae_Br48_Ch7	1434276	1433496	Minus	0.598971
XM_003721391.1	Pyricularia_oryzae_Br48_Ch7	3593092	3597682	Plus	0.577444
