# Supplementary material for: Horizontally Transferred DNA in the Genome of the Fungus Pyricularia oryzae is Associated With Repressive Histone Modifications
Source: Mol Biol Evol. 2023 Aug 18;40(9):msad186. doi: 10.1093/molbev/msad186 (PMC10473863; doi:10.1093/molbev/msad186)
Supplement: msad186_Supplementary_Data [file msad186_supplementary_data.zip › Table_S5.xlsx]

## Sheet: Sheet1
Table S5. Genes in a 110kb H3K27me3-enriched segment on chromosome 6
Gene ID	Accession	IPC	Putative function
MGG_03836	XP_003720056	0.709691	MFS general substrate transporter
MGG_03834	XP_003720058	0.550376	CYP503A1-like
PoMZ_06644	QBZ64943.1	0.518992	Terpene synthase
MGG_03832	XP_003720060	0.269173	CYP60B-like
MGG_03831	XP_003720061	0.4604	NRPS-like protein
MGG_03828	XP_003720064	0.0165414	CYP58-lik
MGG_03826	XP_003720066	0.281203	Galactose oxidase/kelch repeat-containing protein
MGG_03825	XP_003720067	0.230075	isotrichodermin C-15 hydroxylase
MGG_03824	XP_003720069	0.603008	Hydroxyacid-oxoacid transhydrogenase
MGG_03823	XP_003720069	0.603008	NADH oxidase
MGG_03821	XP_003720072	-0.371405	CYP52-like
MGG_03820	XP_003720073.1	0.299248	Efflux pump
MGG_14943	XP_003720075	0.397787	Hybrid PKS-NRPS biosynthetic cluster
MGG_03817	XP_003720076	0.596025	metalloprotease
MGG_03816	XP_003720077.1	0.373877	Omega-hydroxypalmitate O-feruloyl transferase
PoMZ_06664	QBZ64963.1	-0.027805	NRPS-like protein
MGG_03813	XP_003720081.1	-0.00976014	S-adenosylmethionine-dependent methyltransferases
MGG_03812	XP_003720082	-0.0726296	oxidoreductase
MGG_03811	XP_003720083.1	0.209023	cytochrome_P450
MGG_03810	XP_003720084.1	0.290226	NRPS-PKS-hybrid protein
MGG_17748	XP_003720085.1	0.828632	tRNA ligase
MGG_03808	XP_003720087	0.267463	metalloprotease
MGG_03807	XP_003720089.1	NA	uncharcterized protein
MGG_12068	XP_003720092	0.241929	putative transcriptional regulator
