# Supplementary material for: Horizontally Transferred DNA in the Genome of the Fungus Pyricularia oryzae is Associated With Repressive Histone Modifications
Source: Mol Biol Evol. 2023 Aug 18;40(9):msad186. doi: 10.1093/molbev/msad186 (PMC10473863; doi:10.1093/molbev/msad186)
Supplement: msad186_Supplementary_Data [file msad186_supplementary_data.zip › Table S3.xlsx]

## Sheet: Sheet1
Table S3. Genes and pseudogenes identified in a 0.24Mb region on chromosome 3
ID	top hit protein (Accession)	top hit protein (organism)	IPC	description
Ch3_IRR_PG1*	MCOR17_010623	P. oryzae	-0.366179	hypothetical protein
Ch3_IRR_PG2	MCOR25_010913	P. grisea	NA	hypothetical protein
Ch3_IRR_PG3	M9X92_011961	P. oryzae	NA	hypothetical protein
Ch3_IRR_PG4	PpBr36_11407	P. pennisetigena	0.427194	alpha/beta hydrolase fold-3 domain-containing protein
Ch3_IRR_PG5	PspLS_11915	Pyricularia sp.	0.596474	DEAD_2 domain-containing protein
Ch3_IRR_PG6	PoMZ_13649	P. oryzae	-0.00902256	putative glycosyl hydrolase family 3
Ch3_IRR_PG7	PoMZ_13652	P. oryzae	0.504563	Putative cyclin
Ch3_IRR_PG8	PspLS_11459	Pyricularia sp.	0.560812	putative small secreted protein
Ch3_IRR_PG9	M0657_012072	P. oryzae	NA	hypothetical protein
Ch3_IRR_PG10	MCOR25_005491	P. grisea	NA	hypothetical protein
Ch3_IRR_PG11	PgNI_02708	P. grisea	NA	hypothetical protein
Ch3_IRR_PG12	PoMZ_13657	P. oryzae	NA	hypothetical protein
Br48_004568	PspLS_11454	Pyricularia sp.	NA	hypothetical protein
Ch3_IRR_PG13	PspLS_11453	Pyricularia sp.	-0.0782249	glucose-methanol-choline oxidoreductase
Ch3_IRR_PG14	MCOR25_005495	P. grisea	NA	hypothetical protein
Ch3_IRR_PG15	MCOR25_005496	P. grisea	NA	hypothetical protein
Ch3_IRR_PG16	PspLS_11450	Pyricularia sp.	0.0515218	SAM dependent methyltransferase
Br48_004569	PpBr36_10451	P. pennisetigena	-0.469375	FabD/lysophospholipase-like protein
Ch3_IRR_PG17	PpBr36_10450	P. pennisetigena	-0.00761209	spherulin-1B
Ch3_IRR_PG18	PspLS_11447	Pyricularia sp.	NA	hypothetical protein
Ch3_IRR_PG19	MCOR25_005502	P. grisea	0.340326	P-loop containing nucleoside triphosphate hydrolase protein
Ch3_IRR_PG20	PpBr36_10436	P. pennisetigena	NA	hypothetical protein
Ch3_IRR_PG21	PgNI_02702	P. grisea	0.236931	hypothetical protein
Ch3_IRR_PG22	PgNI_02699	P. grisea	NA	FAD/FMN-binding dehydrogenase
Ch3_IRR_PG23	PgNI_02698	P. grisea	NA	hypothetical protein
Ch3_IRR_PG24	MCOR25_005508	P. grisea	NA	hypothetical protein
Ch3_IRR_PG25	PgNI_02696	P. grisea	NA	hypothetical protein
Ch3_IRR_PG26	OOU_Y34scaffold01175g3	P. oryzae	NA	hypothetical protein
Ch3_IRR_PG27	OOU_Y34scaffold01175g2	P. oryzae	0.0329833	FAD-binding domain-containing protein
Ch3_IRR_PG28	PspLS_11436	Pyricularia sp.	0.266266	WD domain-containing protein
Ch3_IRR_PG29	MCOR25_005511	P. grisea	0.860899	hypothetical protein
Ch3_IRR_PG30	MCOR25_005510	P. grisea	NA	hypothetical protein
Ch3_IRR_PG31	OOU_Y34scaffold01175g3	P. oryzae	NA	hypothetical protein
Ch3_IRR_PG32	PgNI_02696	P. grisea	NA	hypothetical protein
Ch3_IRR_PG33	PspLS_11442	Pyricularia sp.	0.0753506	FAD-binding domain-containing protein
Ch3_IRR_PG34	OOW_P131scaffold01579g7	P. oryzae	NA	hypothetical protein
Ch3_IRR_PG35	PpBr36_10436	P. pennisetigena	NA	hypothetical protein
Ch3_IRR_PG36	MCOR25_005502	P. grisea	0.236931	P-loop containing nucleoside triphosphate hydrolase protein
Ch3_IRR_PG37	PspLS_11447	Pyricularia sp.	NA	hypothetical protein
Ch3_IRR_PG38	PpBr36_10450	P. pennisetigena	-0.00761209	spherulin-1B
Ch3_IRR_PG39	PspLS_11449	Pyricularia sp.	-0.469375	putative acetyltransferase 2
Ch3_IRR_PG40	OOW_P131scaffold00578g1	P. oryzae	NA	hypothetical protein
Ch3_IRR_PG41	MCOR25_005497	P. grisea	-0.0285328	SAM-dependent methyltransferase
Ch3_IRR_PG42	MCOR25_005496	P. grisea	-0.469375	Na(+)/H(+) antiporter
Ch3_IRR_PG43	MCOR25_005494	P. grisea	-0.0432012	glucose-methanol-choline oxidoreductase
Ch3_IRR_PG44	PspLS_11454	Pyricularia sp.	NA	hypothetical protein
Ch3_IRR_PG45	PoMZ_13649	P. oryzae	-0.00902256	glycosyl hydrolase family 3 N terminal domain-containin
Ch3_IRR_PG46	PpBr36_10432	P. pennisetigena	0.235186	DEAD_2 domain-containing protein
Ch3_IRR_PG47	PgNI_02718	P. grisea	0.427194	DEAD_2 domain-containing protein
Ch3_IRR_PG48	M9X92_011961	P. oryzae	NA	hypothetical protein
Ch3_IRR_PG49	PspLS_11871	Pyricularia sp.	-0.181955	putative cytochrome P450
Ch3_IRR_PG50	MCOR25_005480	P. grisea	NA	hypothetical protein
Ch3_IRR_PG51	PpBr36_11246	P. pennisetigena	NA	hypothetical protein
Ch3_IRR_PG52	PgNI_12549	P. grisea	0.0127442	GTP-binding protein Mx
Ch3_IRR_PG53	MCOR23_009097	P. oryzae	0.606015	putative geranylgeranyl pyrophosphate synthetase protein
Ch3_IRR_PG54	MCOR08_010878	P. oryzae	0.57594	P-loop containing nucleoside triphosphate hydrolase protein
Br48_004570	MCOR21_007015	P. oryzae	0.591752	P-loop containing nucleoside triphosphate hydrolase protein
Ch3_IRR_PG55	PoMZ_13587	P. oryzae	0.360413	hypothetical protein
Ch3_IRR_PG56	MCOR05_011974	P. oryzae	0.834893	hypothetical protein
Ch3_IRR_PG57	M9X92_012155	P. oryzae	NA	hypothetical protein
Ch3_IRR_PG58	PoMZ_13670	P. oryzae	0.146622	putative monocarboxylate transporter
Ch3_IRR_PG59	OOW_P131scaffold01764g2	P. oryzae	NA	hypothetical protein
Ch3_IRR_PG60	PgNI_12268	P. grisea	NA	hypothetical protein
Br48_004572	PgNI_12269	P. grisea	0.0112617	Metallo-dependent phosphatase-like protein
Ch3_IRR_PG61	M9X92_011648	P. oryzae	0.892942	hypothetical protein
Ch3_IRR_PG62	MCOR34_011642	P. oryzae	0.305697	FAD binding domain-containing protein
PG, pseudogene
