# Supplementary material for: Horizontally Transferred DNA in the Genome of the Fungus Pyricularia oryzae is Associated With Repressive Histone Modifications
Source: Mol Biol Evol. 2023 Aug 18;40(9):msad186. doi: 10.1093/molbev/msad186 (PMC10473863; doi:10.1093/molbev/msad186)
Supplement: msad186_Supplementary_Data [file msad186_supplementary_data.zip › Table_S1.xlsx]

## Sheet: Sheet1
Table S1 Summary of 7 chromosomes of the Br48 assembly
	nucleotides (bp)	GC contents (%)
Chromosome1	6238911	48.7
Chromosome2	7971445	50.9
Chromosome3	8121166	48.8
Chromosome4	5415322	51.1
Chromosome5	4435474	51.3
Chromosome6	6276809	50.2
Chromosome7	4042315	49.8
