# Supplementary material for: Horizontally Transferred DNA in the Genome of the Fungus Pyricularia oryzae is Associated With Repressive Histone Modifications
Source: Mol Biol Evol. 2023 Aug 18;40(9):msad186. doi: 10.1093/molbev/msad186 (PMC10473863; doi:10.1093/molbev/msad186)
Supplement: msad186_Supplementary_Data [file msad186_supplementary_data.zip › Table_S2.xlsx]

## Sheet: Table_S2
Table S2 Transposable elements in the Br48 genome
Element	Type	Representative sequence
Br48_Pot2	DNA	TAACGTTGCGTACCCCCTGTTCGGCACCCCCCCTGTTCGGCACCCAAAAATAACAACACTTTTATTTTTATCCTCGAACTTCTATTATAAATATCTCGATGAATCTTTCACTTTTGGATTTATTTTTTTCTAATTTTAATTCTCCATTTTCCAATGAAACAATATATTGAAAAACAGTTTATATTTGCAATTAACGACGTTAATAATGGCAATCCAATTGCAAAAACCTCCCGAAAATGGGGAATACCTAGGTCTACACTTCAAAGTCGATTTAAAGGTTTTCAAACTTATAAAAAAGCACAAAGCCCTTTTCAAAGGCTTTCTACGGAACAGGAAAAGCATTTGGCTGATTGGGTACTTACCCAAACCGCTTTAGGGCTTCCGCCAACGCATTAAAAA…
Br48_Pot3	DNA	ACGTGGTTTATCAGGACCCGGGCCATATTAGGACCCCGGACATTTTTCAACCCAGTTTCATCTTTTATTTTCCACACGTGTTCTTTCCCCCAACAGTAATGGAATTATCAAATTGCGAAACGCGAATCATTCTTGCTTTAAATAAACTCCGATCAAACAAAAAAAAAAACATACGAAAGGTTGCATTAATATATAATATCCCAAAATCGACATTACACGACAAAATAAACGGTATCGCTTTTTTGGCCGACCGTCGGCCAGGCAATCAAAAATTGACGGAAAGCGAAAAGGAAGTAATTGTCCAATATATATTGGACCTGGATTCCCGAGGGTTTCCGCCCAGATCGCTGATGTGGCCGCAATGGCCGACCATTTTTTCGCTGCGCGGGACGCGCGACC…
Br48_Occan	DNA	TACTTGGGGGCTGTTCGTTGTGGGCCCCCTCAAAGAGGGGGTTACAAAACCTTGATTTTCGAAAAAACCGTGGGCCACCCCGCATCAGTTTTTTACCTAGAAAATCGTTAACAATTTAACTTATGCCGAATGTAATCCCGTTCCATAACAACACAATTGCACTTACCGCAAATATACCTATATCATAACGTCCCCAGAATCTCCAGCTATCTTAGGAGCCCGCATGTATGCCCAATATGTCGAAACTCACCGCAGTAGGGCGGATACCGCGCGGGAGGGCAGATCCAAGCCAGAATCGCTACGATCGTTCTGTAAAAGGAACGGTTACCCGTATTCGAATATTCAGCGGCATGCTCGTAATCTCCTGATCAATGGCATTCCTAAAATATCGATAAAGCG…
Br48_MINE	SINE-like	CCTTGCATTTCCTACAGTAAATTATAGTCACAGGGTTGGACCAGACCCTCTAACGGACAGACCAGCTAGAACCCTCCTAATCGCTGGATACCCAACCTGCCACGTAAATATAAAATTTGCACCTTAAACCTACCGCATCCACAAAAAGGCCTTTTAATAAACCGACGCGCGCATCCGTCCTTTCCGGTTAAAATAGCGTTTTTTCCGCCTAATATGCCGACGATATTATTTGCCCCGGTGTACGTCCCTAATGCGAATAGAAAGTTTCGAAAAGCCGGCGATACCCCGTACATATCCATCCACAATTTAGTCCCCCGTTGGTTCCTGGGTTAGCCCAGCGCCACAATGTGGACATAAATGCAATCGAGTTTTTCCCGTCCTCCAAACCCGGCGCAGATT…
Br48_Mg-SINE	SINE-like	CGAGGAACTGCGTTTGCCAAAACCCCTACTGGGCCATTATTTGGCCATGAGGACCGGCCACGGCGATTTCAAAGCCTACCATGACCGTTTCAACCACCAGGATGCAAACACCTCGTGTGCCTGGTGCTGGAAGCGGACCTCCCCTAAATACCCGGTGCATTGCCGCTATTCGCGGGCGGTGTGGAAAAACTGGCCGTGGCCTAATAACGACCGGCCGGCCGGGCCGCCAAACCGCGCCCAACGCCGCAAATTTTTCCAAACAAATTTCGGGCAACCGAAAAATTTTAAAGCGTTTTCGATAACCACCAATTATTTTAACGCCCGCCCCAAAGCGGCCCGCCAACGCCCCGCGCGCCACGAACGCATTTTACGCCTAGGGATACCGATCGTAAACGATTC…
Br48_MGL	LINE	CAAGCATCCTCCACCATTCATGGGTCAGACCCACCTTTGTTAGCGATTCACACCCAAACACACCAATAAACTTAACAGCTGAAGAATTTTCGCCCTCCGGGCGCCGGTCGTCATGGCCTCACCAAAGGTCTCAAACCGCCGCGCGCGCCCGCAGAGCACGCCGCAGGTTTTGCCGCAGGGCCAGGCCGAGTCGGGACACGTATCTCTCGACACGCGCACCGCTAACGCGCCTCAGCCGGCCGGCCGCGGAAGGTATTCCAGCCTCCCGGCCCTGGCCATTAAAACATTGCAACAGGAGTTGGAAAACGTGGAAATAGTCGGCAGCTGGTTCGAAAAGGTTTTTGCAACCAAGCTCGAAAGTTTACAGGCCCCGGAGGACGCCGCGCTTAGGAGAATTGT…
Br48_MGL2	LINE	GCAGGGCTCACCTTGGCGTGGGCCAACGTAGGCAAAAGGATGGGTGTGCATCTGAGCCTGTTGGAGTTATGCCATCAGAGAGAAGTGGACCTGGTTAACGTCCAAGAGCCATGGTGCGGGCTAAAAACGACTACACAAACGCACCCGGGCTATGATGTCTTTGCGCCAGTGGACGAATGGCACGCGAGCACTTACGAAGCCATGACTGGGCTCCGGCCCCGGGTGCTCACCTACGTCAAGAAGGGGGCAGCCCTAGGGGCCGCACAACGACGGTTACCGCAGGGCCAAAATACGCGGGACGTACTTTGGCTCGAAATTAACGGAATATTGTTTATTAACGTATATAGGGCTCCGGGTACTGAGGCCGCGCTGGAAATGGTATGCAATACCGTGCCAAAT…
Br48_MGLR3	LINE	TTGTTACGGAGTGGCGTGCCTGGGCGACTGCCAACCGTGACTAGCTCCACCTCACGTGACAAGGCGCCAGGGTGAGTTTGTTATTTGTTCGCTTAGGCGCGTGTACGCGATTGGCACTGCGTGCCTTTCTTCTTCCTTTACACTTAGCTTTAGATCTTCGAATAGAATCGCCCCTATATTGCAGCCTTGTCTCTTTGGGATCGCTTTCGTGACATTATTTAAAACTCAACCAATTAGCTACCGGGAACGGTATAATAATATTTACGATACCGAAAAAAAAACACGAACGCCTATAAGGCACGATACCGAAAAAGAAACACGAACGCCTACAAGGCACGATACCGAAATGACCAAAAACGACGCCGAACGACAGCCGACCGCCCAATTGGGAAGGCAAAA…
Br48_RETRO5	LTR_copia	TTAATTATATGCATTATTTTGCATGTAATAAGCCCACTTTTATTTATATATAGTCCATTTTATATAGTGCCGAAGTGGGGTGGTGGAATGGTGGAATTCCGTTATTTTGTTAATGCAGGAATGCAATTTAAAGGTCAGCGAGTGGGGTTAGTTACCCTGTACCGGGTTTAATACCCACCCTGCACCTGCGAGTCAGCTACCCTGTACCGGGTTGAAAAATTCACCAAGTTTTCGTTTGCGTGCGAACCCAGAGATGGTTTGTATGCAAATGAGGGTGTTTTTTCAAAAACCCATACAAAATAATTTTTCGGAAAATCATTTGCGGCACCGGAACCTTTTCTGGCGTGCGGACCCCCACTTCGATGTCGGAGAGTATGTAAGGGAAATAAAGCAAAATCT…
Br48_Inago1	LTR_gypsy	TGTGAGGATCAGGCCCCTAGACCTACCCTCAGAATCACGACTCGGCTCCACACCGAGCCAGGGATCGGACAAGGATCCACTACCTCCGGATTTAAACGCGTCTCTTGAGCGCGTCGTCGATTGTAATTTCTCTCTTCTCTTCAGTTTAGAATTTTCGTCGATAGCGCCTAATACACTGAGGTTCTCCAATGTATGCCTGGCCGTGACATAATTCTAAACTCACTATAATTTGCTGGTGAAACAATTAAAATATATCGTTCAATCCCTTTATTCAATCGTTTACCACGTCGGCTGTGCACGACGGTAAATTAGGCCACAGAAGACACCATTCGCGAAATTAATGTCGCCGCGTAAAAATTACGGCCCACCGATTCGCCAATCCCAACGCGTAACAAACGC…
Br48_Inago2	LTR_gypsy	TGTGACATTTGGACCATGAGATCACCAGACCCTAACCCTGACCCCTGACCAACGACCCACCAGGGTGATACCTTTATCTACGTCGCGTCAAGCTCAGAACTTTGTTTGTTTCCTTTCTTCTCCTCAGAGTAGAATCTTCGTCGATAGGTGCCAATAGACTAGCTTCCGTGCTATGCTTACCCTGGCCGTGACACAATTCTACTTTCTAAAAAATCGCTGGCCTAGCGATTAACAAATAAGGCGCAACAACCTATTTTTACGCCGCTGGCGAGCGACGAAAATAAATCCGCATTCGACAAACCAGACCCGACCGGAGTTCGACAGGAACGTTAATTCCAATCCCCGACCACGACCGATCCGACCTATGCCCAGGCTGAAAGACCATCCACCTGCGAGCAG…
Br48_Pyret	LTR_gypsy	TGTTACGACCAGACAGTTGGGCCGGTACCAGGGAGGCCAGGTGGGGTCACACCCCTCCTGACGACACTCGCCCAAAAAAATCACCGACCGGCAAAACAAGGATTACGTAAGGACAAAACCACGTGACAGCACGTGATTGCCAAGACAGTTGATCTCAAACGGACAAGGGGTGATCTCAAAGATCACAACCTGATCTCCGAAGACTCTGAGGAGTCTTTGAGATCAGAGACCTTTCAAAAGAGATCACATTCGGAATATAATTTATATAAGGCACGTTTATTACCATATAAATAAATTCGATTTTAGGATTGTTTAGCAGCAATTAAATTTTAATTAACCTTAATATTTATTTGAAAACGATTATAATTTCACCCCCAATTATTAAAAACCCCAGTTACC…
Br48_Grasshopper	LTR_gypsy	TGTTACGGATTCGTGCTAATTGCACGTATCCCCGTATATAAATAGCAGCGGGGACCACGTAATAAATTGCATTATATATAAGGGAGGAAGGGTCGCCAAGACCTTTTCCGCACCCCTTTTTTCTCCTTTTCCTTAGCGATAATAATAACTCCTTTCGGGTACCCAACCGTTATATAATCGTTGGCCTACCCTATAATATTTATTATCGTTTATTATTTTTTTTTTTCCTTTTTTACGGATAATAAATTCGCCACCCAGGGAGGAAACCGCCGCCCAGGTGCCGGGCGCCGCGTTTTAGAAATTATGGCGGATAATCGCGGATTTATAAAGGAGAATATAAATTTTGCAAATAGGGGCCTCGACGGTACCAATTATCGCGGAGGTATTACAAACCACGGT…
Br48_LTR_Retro1	LTR_gypsy	TATTGTAAACGTTATTTTCTATTTAATTTATCTAAACGAATATATTTATTTGGTTGGGTTTATATAATCGAACAAATTTCCGTATAATACCAGTTTAATCCTAGGAAAATAAAGTAAAAAAATGTTATACGCGTTACAAAATTGTATTTAAATAGAAAAACGCGTTATATTAAATAAATAAATGTTATATTTTTAATAAAACGCGGAATTAAAACCGTTATTAATAATTTAGCTGGTTTTAGCCCAATTTAAATTTAATATAGTTAAATATTTTATTAAAAGTTTGAATGTACGCCTTTGTGGTTAATTGCGGTGGTTTAATACGCGATATACCCCCGATCCGGCGTATAAATACCGGATCCGACCGTTCGGACCACCGCCGGAAATAAAATAAATTAA…
Br48_LTR_Retro5	LTR_gypsy	TAATTCGCTAAATAACTTTGTTCGAATTTGTTACGGATTCGTGCTAATTGCACGTATTTCCGTATATAAATAGCAGCGGGGATTACGTAATAATTTACATTATATATAAAGGAGGGAGGGTCGCCAAAACCTTTTCCGTACCCCTTTTTTTCCTTTTCTTTTAGCGATAATAATAATTCCTTTCGGGTACCCAACCGTTGTATAATCGTTGGCCTACCCTATAATATTTATTATCGTTTATTATTTTTTTTTTTTTTATATACGAATAATAAATTCGCCATTTATGGAGGAAACCGCCGTCCAAATACCGGGCGCCGCGTTTTAAAAATTATAGCGGATAATCGCGGATTTATAAAAAAAAATACAAATGTTGCAAATAAGAACCCCGACGGTACCAAT…
Br48_MoTeR1	telomere specific non-LTR	TTTTAATTCGCGCTTTATTATATTCTAAGCTTATTTGCTAAGGGTTTTGTCGTACAAATAAAATAGAAAAAACAAACGGGAAAATAAAACCGTAAAAAGAAAAAAGAAAAAAGAAAAAATATTAGTAGGTTGGGGTTATAATAATAAGGGTGGGAAAAATAGAAAAAATCAAAAGGTAAATATAAAACAAATAAAACAAAGTAAAAACAAAAACAAAAATAAAAATAAAAACAAAAACAAAGACAAAAACAAAAACAAAAACAAAAATAAAAACAAAAACGAAAACAAAAACAAAAACGAAAACAAAAACAAAAACAAAGATAAAAACAAAACCAAAGACAAAAATAGGGACGTTACCTATTACGCACGAGGGCGGTTTTTAGCAATAGAAATTGCTGC…
Br48_MoTeR2	telomere specific non-LTR	TTTAATTCGCGCTTTATTATATTCTAAGCTTATTTGCTAAGGGTTTTGTCGTACAAATAGGGTAGAAAAAATAAACCCGTAAAAAAAAGAAAAAAGAAAAAGAAAAAATTCCCTATCGGAATATATATTGGGTTGGTCCTCTTTCGGGGATTAATTCCAATATAATTAACGGATTAACAATTTATTTAGCGGATTAAATCCAATAAATAAATCGAATAAATACCAAATATAAAATTGGTTAACCCTGAGGATAGAAATATTGCTAAAAAACCATGTTATCTGGATAGGGACGGCAAAAAGTTGTTTTAGAAAGGCACGTATATTCCAGGATTTTTCAGCCAATTTAATATGCAGGGGGTTAGCCAATTCAAATTCGGGATTTAAATCGGTATATTTGCT…
Br48_LTR_Retro2	LTR	GCCGACGTTTTTGTCACGTGCAGATTTATTAGTGCCTAAATGCTAGCGTACAGCCCTAGGGGCTGGGTTCTGCTAAACCTGTAAATTCGCGTTACGTAAACGCAATAGGAACGCCGCCTATAAATAGGGGCTCCTAAATCCTAAAGATAGCAGGTTAGTCCTAAATCCTTAAAAATCAGTTTCTAGTCCAAATGCTATTGTTATAATGCTATCGTGGATTATTATACGCTGTATTATTGCCCTGTATTTTGTTAATTACCGTGTGCCTAGCCTGTACCCAGTCCCCGGTTGTGACAATTTTAATCCTTTTTTTTGGGTTATTTATACGATAACCGACAATAATCCAGGCGAATCGTTAAAAATTATTAAACCTGTGGTCGATTTCGACGTTAAAAAAAA…
Br48_LTR_Retro3	LTR	GACTGTTGGAATAGAAGGGATTGCGTTCAATTTATCAATTCAATCGATAACTCACGTGTGGACCCGCACGTGACTCATCCGACCCTCGATCACGGGTATAAAAGGAGAAAAACGATTAGAAGCTCGAACGTAGACAGATTAGTCGTTAGACAAGAATATATTACCTTTTACCCAATAATAACGTTTTGTTAATCGATCGATTTACGAAAGGCCTATTAATATTAATTAATATTATTTAAATAATATAAAAAAGCAAAATAAAAGGATAAAACGTTAATACCGTTATTTTACAAATATTTAAAACCGACAAAATATTTTACGGATAATATTGAAAAAACCGTTAATATACGTTAAAATTTTTATATTAAACGTATAACGTTTATCCAAACGTTACGTAAA…
Br48_LTR_Retro4	LTR	TGCTGTATTTGTTGATAGGAATCGTATGATCGCTGCGATCGGTAAAACAATATAACAAACAAAATCGGTATTCTTATGCATGGTAATTAGCTAACTGTAACTATCTACATGCTCGCATGAATCTGTTGAAGATTCTGCTACGTGTTCCGAGATCACGTGGTTAACCACGTGATCTCTCCACACGCATGTCTGCCCATGAATCAACACAGGCTATCTTTTATATTAATTGCAAACATGCCCTCCCAATAAAACCGTAAATAATTGACAAAATAACAAAGGAAATAACCGCATTTGGGAAATCGTGCGATCTCCTAACGCGTTGAACGAATGCGTATGAAAATAACCGTTCCCGGCGATTTCTTAAATAATCCTATTATTTTCCAGTAATAATAGAAAACC…
Br48_LTR_Retro6	LTR	GGAAATTTTTAATGGAATATGTTGGAATAGCCTCACTCGCGCGCGCGCAAGGAAGGGAGTCAATACAGGCCGGGGTTGCGGCTCCGGCGACCGGGTGACTAAGCAGGGAGCACGGACCGCACGAAGACTTTTCACCCGGCGGTAAACGCTGAATTGTAGTCGCACGACTTAGATAGAAGACAGACCGAATATATCCAATTGACAGAGGTATAACGTTCTCACCATACGAATAGATCTACCACGGATGCATCACGTAGATCCACGAATCTACGAACACTGATTAGTAAATAGAAATACGATTACCAATCGTACGACGTTCACAGATTGGCTACGTAAAAAGATAAGCCGCGCGCACGAAGGCCCAACCCATTGGTTGTTTAAACGCCGGAATCCGGTTTA…
Br48_SR1	Short repeat	CCCCCTGAATGAATATGAATTTCATGCGTGTGCAGGCTATGGGGGGTCCTACGTGTTACTGGAGTATTTTTTTGTACAGTTTTTCAATACATCGATCTACCGTGTTTTTGCACCTAAAAGCCCATGCGTTTTGTGTACCGGAAACCCCACGTAAACGAAGCCAACGCTATTGTATTGGCTTTAAAGGGACAGGGCACACCATCGGTACGCATGAAATTCATATTTATTCAGGGGTTATAGTGTAGTC
Br48_SR2	Short repeat	TGAGGGAACTTGGATTGTTTGCAAATCTTGGGCCTACACATACGACCATACCCACTGGAATATACGGGATCCCGTCCGCTCTCCCCTAGTCAAACCAGTGAGGGCCGAACTAGTACTCAGGTGGGTGACCACTGGGGAATCCTCGGTGTTGTATGTTTTGGTGTTTTGTCGATTTTTTCTTTTTTTCCAAC
Br48_SR3	Short repeat	TGTTAATTATTACTATAGTGGTAAGGGTAAAAATCAATCCCCCTGTACAGTGTCCGCTGGTGTGGGCTTTGTGGGCTTTGCCGACTTTGGTAATAGTTTTGAACAAAAAAAATAATTTAGGTATTTGGTGGTTCCCGCGAACAGTTAAGTTAATAAAGGCCCACGCATACATATACGGCGACAAGGGGTGGTTTTTTTTCGCCTGCTACCGTAGTACTTGACACGTA
Br48_SR4	Short repeat	TGTCTGTTCATAATTATATGCATTTGCGTATGCATTACTTATCGATAATAGACAGGGGGGTAGGTCCCTATAAAAGGGCCTATCTTCGTTGTACAACCCTACTTTGTAACCTTTAACCAATTCAATCAACAGAATAGGAAGCAATTAATACAATTGCTTCGTTGGTTCACAAGCCCGTTAATTGGGGCTATGGGCACCCTATCCTTTACCAACAG
Br48_SR5	Short repeat	AGGGACAATTTATTTAGCCTCCACGGTCTACTAAATAACCTCCAAAGTGGACCTTTTACAATGCGTTTCGTTTAACAGTACAAACGCCTACCAAAATGAAAATCAAGCCACAAAGATTTACAGGGGTAACGGTCAGGG
Br48_SR6	Short repeat	TTGACGCACACTAACGTACACGTACAGCCAGATTTAGTGGGTAGGAGAGCCATGTATTGGTGTAGGTAGTGCTATCTGTGCTAAAACGCGTGTTGGAGCTTTTATCGTGCTCCTAACGCTGACTCAGCGCTTGTTGTCATGTGACGACAAGATCTATCTGATTATCTAATGCAACAAAAGCCACC
Br48_SR7	Short repeat	AGGTTTCTGTTGCACTAAAAACACCGTCAAAAACGAGAGCTCCCGTCAATGACTAATGCCAGTGACTTCGGTAAATATAGCCTGCAACAGTTTCTAATGGTACCAACATTGCC
Br48_SR8	Short repeat	CATCTACCCTGAATGAATGTACCGGCGAGGATTGGCCTTGTTTTTTTGAACAAATTGAAATTCCGTAGTCCGGGGGACAAAAATATGTGAATTACCTGATAAGGTGCTATTACCAGGGACAAGGACGAGGTAGGTACTTGATGGGGCTTTCGAATTTACGTGTAGGTGCAGGGTAAATTCGAGTATTTCTCCATTCTAGGCCCACGAGTACATTCATTCAAGGGTAGATAGATGTG
Br48_SR9	Short repeat	TACACGCGAGGGCTAAAATCGCCCTGCAAACTTTGACCTTTGGTAAAGTTAGCGAGGGTCAGCGATCTGTAATTCCACGTGCGATCCGTTGTGCNGAGGTATACGAGTTCAGTAGGAAAACCCATACAAATTATATGTATTCGTAATGCGTTCGTCTAAATGGATGCGTCAGGGANTGAATCGCCGGCCCNGCCCACGCCAGATGTGACAAGCCAATTTATCACGGGGCTANAT
Br48_SR10	Short repeat	TGTCACGTTCGTATGACAAAGCCTTATAATTGGGACCGACGAGGTATCTGCTAAGTGCAGGTACTGCAGGATCTTTTGATCCATTTGTCGTATCTGTTATATCGTCGGGCAAATACGTGACA
Br48_SR11	Short repeat	TTCAGGCGCACGGAGGATTCGTTTGACGGCAATTGACGGCTTTTCATCGAAAGGGGCCTGTGTCCAACCAGCGGTGCTGTCGGTCGTTTGTAACCATGGAGACGAAATTCCCAACAAATGTGGGCTCGACGGCACAGGCGGGTGGTTGTTGTCGATAACCAGCCGGGTTATCCTTGCCACGTTAAGTGGGGAGGAGGTGGAGGGAGCAGGATTCGAACCTACGTTACACAAGTAACAGCCATGGCGCTTAACCACTGCGCCATCCCCCCCCA
Br48_SR12	Short repeat	ATACATAAAAAAATAACCTGACCGAACAACCGATTGTTTCGGAAGGCGTCAGCGGAGTAAGGAGTTGCGTGGTGATTTCCTTCCGAATAACTTCACTTTTTACGCTAAAATCGACGCTAAAACTCTCGACCAATTGCGCTTCGAGTTTGCCAGATCCTCCAATAGGAGCAAAGCAGGTTAAACCAATGAAAGGCCGAAAACTTTCCCTGCACGGCGAGGTAGAGTAAAAAACACTACGTTCAAAGCACGTGGTTCGCTTCGCTCACCACGCACTCCTCACTCCGCTGAATAAGA
Br48_SR13	Short repeat	TGGTATAAATAATTATAATTACCCTGGGGTAATTACCGCTGGGCCGATTATTTTTTTGGTAATAATTGTGGTTATTTCTGTTTTGTAATCGGGTTAGGGTTTTTTATTTTATCGTTACGTAACTTCGTATTTCCATTTTTTGTTCCTGGTCCGTAATTTTTGGTGGTTTTGGTTTGGGTTCCCGACATTTCCTTTGTTTTTGCCCAATCGTGTCGGTACCAACCCTGGTCGTAA
Br48_unknown_repeat1	unknown	TTCTTATATTTTTAGGGCTAGACTAACGAGCACTCACCTCCGGCTATTGAGCACCCATTCGTATCCACTGGCAGGTCCACACACGATAATCTGCACTGGGTACTTTTTGGGTGGGATTTTCGGCCAAATCAGACACGAGGTATGGTAACAAACAAAGGCGCCATACAAAAAAAAAAAAAAAAAAAACAACACGGTAACGGTAAAGGAAGTTACGTTATTACAATTTAACGGTGCGTTCCATGGTGCGTGGTGCGTTTGGAAATTGGCAATAACTTTTACCGTTTCGTGGCAAAATTCCGGTTACAGATCCAACACAGAATGGGACAAATTTGGGGGAGTTTGGCTGGGGATAAGTCCCAAAACGTGTTTCTGCAATGTTATTACTGGGTGGGGTACGGA…
Br48_unknown_repeat2	unknown	AGAATTCTACCTTTTTTCCCTGGTACCGTCCCGGTTATAATATTAGGGGTGTTTTCGGGCCCTTTTGCCCGCTGCTGTTTAGCGGAAATCCGGGTAAACAAAAAATCAATTATTAAAACCCATTTTGGCCTTTAAATTGGTTTATGGCGATATTAAGAAAAAATTAGGACAGGCGATATTAGGCAAATTATAAAATATATATAAATTTTGAAATTGGGGCGAAAAGGTGGCCAGGCAATTGAAATTGGAACCTATTATTGGACCCCACAAACCCAAAAACAGTTTGCTGTTAATTTGGACTTTTGTCGACAAAATCGTCAAATATTGGGATGCCTGGAATATTGGAAGGTCTGAAATTAGGATTCCAAAAAAATGAATTTGGAATACGGAAAGGCCGAA…
Br48_unknown_repeat3	unknown	AATATTACTTGTAAGGGTGTGATCTCCTCGCTGTTGCTTAGTTATTCAAAGCGCCGAAAATAGTATAGATCGACAGCTCTAACCGTTTTTGGTAACCAAAGCTATGCTAACCGGGTACCCTTGGCAAAGATGGGTTAAAACAGATGTATTTTTTTAAAAATGGATTAAAAAAATGCCAAATTTTCGTTTAAATACCTTTTTTGGGCGAATTGTTAATTTGTGTAAAACGCAAAACTGAATTGCGTTTTTCGTCGTTAAAATTTTAAAAAAAATAGGCGGTTAGCAAAATGCGGCAAAATGGATATACGTAATTTACAAATCGACTTTTTAAATTTTACCCCTGCGTAAAAGGTACTTCCAAAATTATTTCCACTTTTTTTTACAAGGATAAAGTACCGC…
Br48_unknown_repeat4	unknown	TAGAGTGGTTGACCCACAAGTGGACAGGGCCCTGAAGTGGTCATCTCTCTTTTGCTCTTTTAACCTTTATAACAATCCAACCAAATACCCAATATAAACCAAATTTGGTACGTATATAAAACCAAACAGCCGCTTTTTAATGGTATAATATATATATTTATAACGCTAATAATAATCGAAATATTAAAGATAATATATATTTGCTATTTTTATTATTTAAAATTCGAATTAAAATGCAATAAATATAGGGTAAAACCCATTAAATAAATTAAACTTCAAATAATTTTTGGAATTTAAAATTGGGTTTGTAATATATTTGGTTAATTTTATACGATTTTTTAAAATAAAAACTTTAAAAACGCATATTAAATTAAAATTTAATTTATAATATTTCTGGTT…
Br48_unknown_repeat5	unknown	ATCCTCTAGTCTCAGGGCTCATCCCTGAAGCCCAGAGCTCCACAATTGAACCTGTGGCTCAATTCGTGGCTTTGCTTGTACCTGTGGGTCCAACCAAAGAACTTTCTGGTTCAGGTCTGAGGACAATTTGTCGATTTTCGTCGTTCGTGGAAATAAAATCGCGATTTTCAAAATTTCACTCCTTTATAATAAATTAAATAAAAATTGTAAAAATATACGGTTTGCACGTTGGATATACGATCGGCCGTATTTATTAACAACGATTTAATTTATATTTTTAATACGCAAATTGGCCGAATTGGATATAGGCCTTCCTTTATTTTTTCATGGAGGTTGGTTTTTGTTAAAATTTTATATTTTTTCGATTTTATTTTATTATTATTTTATTTTTGAATAAAA…
Br48_unknown_repeat6	unknown	GGTGTGGCTATTTCACAACAACGTTTTGTTAAATCACAACCATGTGGGCCCTATTACAGTGCGTTTATTTTTGCAGTACAAAATGCCTACCGACTGCGAAGCCACATGTGTTATTTACATAAATCCATACAAAAGGCGCACGCCCAAATTAGCACGAAATCTTTTGCAATTACAACATCTATAAAATCGTTATATAAAAGCGCTGCGTTTTGCAATAATAAATAGCCCGGCGTTGGGTTTGTGCATATTACGTGCATTCCGGATCGTGACGTCGGAGACCTTCGTGGTTGAACTTCGCAGTTGTTAGGCATTTTGTACTGTCAGACGAAACGCACTGTAAAAGGTACCCACATGGTTGTGATTTAGCGATTCGTTGTTGTGAAATAGCCACACCCA
Br48_unknown_repeat7	unknown	CTAATTCCAAAAACCGTTTTTGTATTTATTTTTTTATATTTATTTTTTTATATTTATTTAAATTCCAGCCTGTATAATTATATTTTACCCAATTAGGCAATTCTTTCGTATATATCGATTTATTTCCGATTTTTTGGTATACCCACTTTTCCCGTAACCCTATCCCTTGAATTAATAAAACTTCCCAAAATTCGCTATATAAAATATTAACGAGGTTTTATTAATTCAACCGCCGTATATATAAAAATTCCAAATCGGCCAAACCGTGTTTTTTGGCCCAAAATACCCAAAAGAATTCGTTTTTTTACCAAAATCCCAAAAATCGTCAATTTTACCTTATAACCTTTATTTTGTAAAAAATCCCGTTTTCCCATATTATATCCCGTTATAAACTTACCT…
Br48_unknown_repeat8	unknown	ACAATCCGGAAACCTGGATACGGAATATGCAANNAAATGCGCCGTAAATACCGACATTAATNCCAAAATCANATANANAAGTACAATCCGGAAACCTGGATATAGAATATACGAATAAAATTTATATTCGCCGAAATATATATTATATTCCGGAAATCCAAGGTATTATAGGAATTACCGATTTATTATCGGCAATCGCGGCGCGAATGTCCGTTTCCTGGGGGNTTTACCAATTTTATAAAATAAATAAAATAATAATTATGGGAAAACCGTTTATGGACGTTAAANAATATTTAAGGNTTTTCGAAGCATACGTACAGTTAGAAAAGATTTAGCCGACGAAACCCAAAACCAATCCCAGTTATTGTAGCAGTGGGAGGAAATGGTTCGCAAAGGAAT…
